# Supplementary material for: Left Ventricular Mechanics Are Associated with Short-Term Sinus Rhythm Maintenance After Electrical Cardioversion in Atrial Fibrillation
Source: J Cardiovasc Dev Dis. 2026 Mar 13;13(3):138. doi: 10.3390/jcdd13030138 (PMC13026168; doi:10.3390/jcdd13030138)
Supplement: Supplementary file 1 [file jcdd-13-00138-s001.zip]

Archive with 1 entries (1 files):
- jcdd-4073962-supplementary.pdf
